# Supplementary material for: miR-Blood – a small RNA atlas of human blood components
Source: Sci Data. 2024 Feb 2;11:164. doi: 10.1038/s41597-024-02976-z (PMC10837159; doi:10.1038/s41597-024-02976-z)
Supplement: Supplementary file 1 — Supplementary Table 1: Blood count data (number of cells per µl blood) for the 52 donors. [file 41597_2024_2976_MOESM1_ESM.xlsx]

## Sheet: Supplementary Table 1
	Supplementary Table 1: Blood count data (number of cells per µl blood) for the 52 donors.
	Patient	Erythrocytes	Thrombocytes	Monocytes	Neutrophils	Eosinophils	Basophils	NK cells	CD4+ T cells	CD8+ T cells	B cells	Monocytes intermediate	Monocytes classical	Monocytes non-classical	NK cells CD56dim	NK cells CD56high	NK cells CD56dim mature	CD4+ TEMRA	CD4+ naive	CD4+ TCM	CD4+ TEM	CD4+ Th17	CD4+ Th1	CD4+ Th2	CD4+ Tregs	CD8+ TEMRA	CD8+ naive	CD8+ TCM	CD8+ TEM
	P01	4700000	268000	562	3308	138	41	442	1135	411	328
	P02	5200000	287000	373	2801	152	56	358	343	282	135
	P03	5000000	198000	621	5314	242	38	484	1841	465	408
	P04	4300000	293000	300	2704	102	47	374	585	358	145
	P05	4400000	233000	555	3904	260	50	476	1030	429	263
	P06	4400000	209000	372	2049	114	51	294	1002	290	125
	P07	4300000	186000	416	1736	83	22	179	553	305	102
	P08	4500000	203000	458	2292	105	39	279	684	477	164
	P09	4600000	168000	487	3017	213	71	377	1062	338	285
	P10	5000000	278000	478	3143	163	59	440	806	287	90
	P11	4500000	291000	332	2708	245	46	295	740	322	182
	P12	5100000	205000	341	2482	51	49	299	557	475	131
	P13	4400000	627000	369.139	6250	550	60	221.739	1213.4	888.653	224.924	13.7472	345.109	4.10631	172.453	5.9413	33.1237	79.3346	210.559	139.754	222.444	104.848	162.606	243.122	24.9514	92.2547	13.2909	10.4928	90.6636
	P14	5000000	235000	551.91	5360	70	40	545.861	479.993	295.447	104.083	26.2116	462.412	41.5429	355.438	8.93381	138.474	50.765	111.47	32.66	74.1949	36.565	40.825	145.195	30.53	33.1882	13.974	5.02191	32.3149
	P15	5200000	240000	441.59	3870	110	50	301.899	1094.53	793.846	246.216	15.7952	415.917	2.89018	209.227	17.3543	59.9384	72.5879	314.325	176.666	248.557	153.086	160.148	353.847	57.1914	47.9685	19.6327	15.1394	41.1882
	P16	4800000	324000	431.093	2700	110	50	315.945	1666.86	136.219	122.893	12.5263	401.253	9.56557	209.499	2.79551	76.0661	172.873	1043.57	159.727	145.033	124.962	198.393	1086.91	74.8015	1.89707	4.65246	0.366292	0.62051
	P17	4700000	144000	737.772	5740	120	40	522.95	475.635	85.2089	37.6295	10.7311	719.566	2.90031	248.58	14.0255	210.681	59.5957	120.728	68.3046	130.462	72.4028	78.5502	173.664	40.9827	3.25234	1.28922	0.586007	2.37333
	P18	6000000	189000	447.037	3050	190	40	335.408	825.006	208.473	77.9533	27.1761	385.498	24.6598	167.638	3.61376	137.524	127.929	254.187	78.494	174.19	46.2614	166.508	361.072	60.1231	17.331	1.89294	0.967505	2.90251
	P19	5100000	328000	857.844	7990	120	50	309.119	1068.49	538.72	539.773	36.8419	788.787	21.9668	196.692	8.45299	35.3747	132.437	323.508	107.674	131.322	72.4937	112.569	482.839	60.2337	48.7649	61.6317	1.91329	17.7696
	P20	4900000	231000	509.441	4310	230	60	277.996	954.786	555.846	145.741	25.1623	460.396	15.3162	157.137	4.06169	96.9728	186.992	196.386	67.9971	202.426	43.1692	225.017	330.144	51.6689	46.6844	30.0208	3.30626	5.81901
	P21	4800000	213000	877.676	4730	240	50	530.738	1145.49	221.594	276.789
	P22	5100000	308000	692.855	5540	100	50	88.1443	1234.25	1460.64	234.824	8.63963	663.942	0.523614	21.6917	0.732046	65.4218	127.205	250.735	87.8361	276.106	401.211	133.854	37.969	54.7663	208.049	30.6958	3.41065	53.1086
	P23	4500000	224000	524.439	3770	150	30	365.459	1618.15	503.597	250.587	6.80653	500.425	0.28964	141.568	3.18789	198.105	447.602	873.378	3.513	6.51075	56.9574	326.381	920.124	61.8287	36.986	7.6566	0.0139465	0.209197
	P24	4400000	157000	499.719	2800	140	20	185.533	1391.5	441.119	195.077	5.92122	478.409	4.14918	50.6744	1.73402	124.53	154.56	380.874	371.043	176.487	19.4631	425.351	619.882	53.2124	9.09285	8.74313	11.6363	10.4838
	P25	4800000	337000	580.525	3660	150	70	483.771	1073.89	285.877	276.558	33.7185	529.295	9.49218	103.758	2.40238	364.209	308.167	236.956	149.748	196.539	72.3078	217.317	564.017	52.2545	1.5856	2.48553	0.921359	1.63381
	P26	4800000	303000	500.83	6170	130	70	421.437	2074.01	630.796	556.297	36.7286	445.866	19.8356	90.9439	7.1255	312.022	150.846	850.375	381.532	186.188	127.472	427.959	923.79	109.158	1.64638	3.19298	3.06825	4.3654
	P27	4700000	337000	496.289	9080	660	20	252.93	1928.71	971.875	200.977
	P28	4500000	345000	902.896	5950	260	120	444.778	1596.95	689.052	428.104	16.0771	841.063	6.72077	116.592	19.1953	283.367	151.236	368.988	226.234	430.931	64.7063	413.491	601.845	80.2873	9.5011	9.36397	4.42732	25.4669
	P29	4500000	240000	696.063	2780	340	50	814.142	1651.43	670.233	344.509	7.25855	670.994	2.32949	231.716	28.5947	484.945	163.786	456.896	315.452	286.176	133.535	299.787	593.719	99.0216	23.0793	21.9149	19.7525	57.2823
	P30	4500000	208000	466.213	3350	80	30	156.895	784.797	859.25	328.49	23.3324	414.705	26.3576	12.354	4.67332	75.7251	64.9528	114.47	103.566	147.54	20.1926	195.509	186.602	29.8402	110.189	14.6771	8.63357	65.9111
	P31	4500000	336000	641.218	6080	320	80	379.584	711.861	497.695	168.935	5.81143	622.184	3.05346	196.193	10.4651	137.796	129.649	118.272	111.543	117.175	28.1599	144.806	289.952	40.142	3.93282	2.04613	4.65029	29.815
	P32	4400000	262000	540.954	3380	90	60	504.583	1105.47	292.249	265.098	13.0865	504.861	10.3699	199.478	4.13386	245.688	205.601	323.655	217.976	109.44	27.6503	331.177	454.988	42.6015	2.5398	4.51591	3.1605	8.62647
	P33	5400000	225000	457.288	2390	230	40	347.037	683.383	618.376	125.788	7.26162	436.526	5.683	57.7763	3.4258	267.267	145.932	58.0908	36.2637	130.837	30.5955	125.67	199.826	22.4534	49.5359	14.9787	2.2704	13.2391
	P34	4100000	212000	578.377	3900	230	40	393.992	949.733	135.192	90.8114
	P35	4200000	325000	558.865	3880	360	30	297.291	2383.23	283.634	356.119
	P36	5000000	312000	679.695	4020	120	30	810.071	1026.99	298.403	290.816	24.9048	604.876	24.3404	203.639	12.3475	566.778	283.36	213.591	89.7137	96.7285	32.3819	113.109	521.181	27.6421	6.36979	1.77467	0.908461	3.53877
	P37	4900000	137000	656.162	4200	100	40	309.757	891.133	772.901	167.481
	P38	4300000	290000	793.318	7180	110	50	287.892	671.527	177.379	3.22828	19.6459	759.95	15.7947	86.402	4.23654	140.7	217.265	171.061	63.0654	88.6946	26.8664	102.057	392.639	32.5579	2.60305	1.34703	0.546095	4.00469
	P39	4300000	262000	566.271	3590	160	20	467.621	753.475	286.89	264.623	20.3804	525.031	11.6012	103.613	13.7362	327.122	134.631	206.183	121.316	110.556	50.638	152.048	325.549	49.8982	13.1615	7.17677	3.94846	11.3736
	P40	4900000	215000	785.886	5720	200	40	716.05	1100.38	240.701	236.278	23.1508	709.322	43.679	93.4646	11.5175	574.819	332.865	536.272	5.65277	4.21641	43.7858	232.922	565.834	60.8832	2.48784	2.82483	0.0594702	0.148675
	P41	5300000	255000	821.624	3700	500	80	1348.36	910.412	286.003	104.706	24.217	771.404	20.9385	430.868	8.1944	869.501	187.55	171.942	202.011	201.119	35.8664	268.138	430.779	71.6054	3.59364	4.54141	2.88281	5.8051
	P42	4800000	349000	406.116	4350	260	40	281.67	879.363	725.47	184.391	2.6695	399.562	3.80959	164.688	6.25188	135.037	74.0708	139.462	142.034	133.646	57.5698	141.605	233.096	13.2253	48.7299	27.9479	10.2862	35.718
	P43	4900000	158000	401.469	4130	320	30	64.9446	436.45	374.615	73.5662	22.6306	601.007	20.1784	65.0486	0.749531	32.1763	30.9989	144.336	155.207	69.9386	63.1443	77.9644	207.565	43.5683	65.2394	14.9642	22.6436	19.701
	P44	4900000	230000	507.557	4240	270	50	374.323	2106.7	367.645	342.267	20.0559	453.928	12.1948	127.173	10.6148	222.257	273.502	1351.86	5.38821	4.26447	125.225	143.378	1320.6	80.2469	7.93485	7.65731	0.173467	0.0842552
	P45	4300000	204000	1184.36	3610	250	50	752.798	2432.16	749.368	615.042	39.3629	1072.73	49.7789	375.158	81.0431	235.225	200.938	1171.1	727.748	150.766	248.792	461.818	1313.01	152.753	12.1111	2.75368	1.04538	1.14737
	P46	4800000	265000	828.131	4310	170	20	455.736	1426.2	445.955	103.204
	P47	5800000	232000	703.064	4650	200	30	118.693	1439.1	823.121	230.337	3.91564	685.629	1.95782	100.462	0.0909571	5.5029	191.879	102.188	334.961	245.178	91.2527	379.99	273.574	58.0782	29.186	19.788	54.1428	67.1956
	P48	4100000	294000	582.307	4550	120	30	358.197	1542.56	763.874	385.166	6.02773	551.908	6.9087	266.461	21.7348	49.9527	554.461	173.656	277.923	94.9056	120.018	132.625	741.298	78.0741	34.1105	27.3211	25.4561	19.3374
	P49	5300000	199000	838.844	4900	200	60	870.079	1062.45	359.966	229.637
	P50	4900000	135000	383.45	3340	140	70	381.332	695.174	357.12	317.474
	P51	4700000	328000	513.42	3320	530	30	642.107	679.863	291.94	275.987
	P52	4900000	215000	487.058	4890	230	60	320.818	1316.87	652.112	208.541
