# Supplementary material for: miR-Blood – a small RNA atlas of human blood components
Source: Sci Data. 2024 Feb 2;11:164. doi: 10.1038/s41597-024-02976-z (PMC10837159; doi:10.1038/s41597-024-02976-z)
Supplement: Supplementary file 2 — Supplementary Table 2: Cell sorting metrics of purified blood component samples per donor. [file 41597_2024_2976_MOESM2_ESM.xlsx]

## Sheet: Supplementary T
	Supplementary Table 2: Cell sorting metrics of purified blood component samples per donor.
	miRBlood_ID	mirsort_group	cellsorting__cell_counts [cells]	cellsorting__elution_volume [µL]	cellsorting__small_concentration [pg/µL]	cellsorting__miRNA_concentration [pg/µL]	cellsorting__purity
	B_cells__P01	B cells	461100	16	741	112	0.969
	B_cells__P02	B cells	196300	16	554	100	0.972
	B_cells__P03	B cells	542300	16	1362	53	0.9822
	B_cells__P04	B cells	231250	16	452	54	0.9434
	B_cells__P05	B cells	357200	16	1027	142	0.9179
	B_cells__P06	B cells	203500	16	592	84	0.9034
	B_cells__P07	B cells	271150	16	500	66	0.9384
	B_cells__P08	B cells	300800	16	904	61	0.9496
	B_cells__P09	B cells	687600	16	996	102	0.9461
	B_cells__P10	B cells	194300	16	404	80	0.9134
	B_cells__P11	B cells	336600	16	820	75	0.9002
	B_cells__P12	B cells	190100	16	482	69	0.9514
	B_cells__P13	B cells	355000	17	1034	121	0.945
	B_cells__P14	B cells	157000	17	364	48	0.8475
	B_cells__P15	B cells	166000	17	282	46	0.8563
	B_cells__P16	B cells	136000	17	230	40	0.7099
	B_cells__P17	B cells	59500	17	114	38	0.8747
	B_cells__P18	B cells	85000	17	233	67	0.929
	B_cells__P19	B cells	374000	17	1361	81	0.9478
	B_cells__P20	B cells	139000	17	404	77	0.9215
	B_cells__P21	B cells	433500	17	1361	80	0.941
	B_cells__P22	B cells	357000	17	824	53	0.9296
	B_cells__P23	B cells	399500	17	713	92	0.9235
	B_cells__P24	B cells	323000	17	919	59	0.8975
	B_cells__P25	B cells	399500	17	659	43	0.9267
	B_cells__P26	B cells	544000	17	1508	71	0.9377
	B_cells__P27	B cells	391000	17	920	55	0.9204
	B_cells__P28	B cells	459000	17	1354	60	0.9277
	B_cells__P29	B cells	544000	17	1783	67	0.886
	B_cells__P30	B cells	416500	17	1056	61	0.9479
	B_cells__P31	B cells	136000	17	294	33	0.8994
	B_cells__P32	B cells	246500	17	729	43	0.966
	B_cells__P33	B cells	68000	17	240	35	0.7726
	B_cells__P34	B cells	110500	17	265	87	0.947
	B_cells__P35	B cells	501500	17	2141	107	0.9423
	B_cells__P36	B cells	493000	17	2714	1288	0.9416
	B_cells__P37	B cells	170000	17	588	43	0.9346
	B_cells__P38	B cells	38250	17	21	12	0.912
	B_cells__P39	B cells	408000	17	1085	122	0.7695
	B_cells__P40	B cells	263500	17	314	38	0.942
	B_cells__P41	B cells	67000	17	343	28	0.9146
	B_cells__P42	B cells	493000	17	1014	112	0.9769
	B_cells__P43	B cells	25500	17	182	71	0.9392
	B_cells__P44	B cells	476000	17	1906	382	0.9709
	B_cells__P45	B cells	382500	17	871	84	0.9799
	B_cells__P46	B cells	178500	17	296	120	0.8836
	B_cells__P47	B cells	289000	17	858	69	0.9492
	B_cells__P48	B cells	561000	17	1587	96	0.9544
	B_cells__P49	B cells	306000	17	852	50	0.9335
	B_cells__P50	B cells	323000	17	548	39	0.7064
	B_cells__P51	B cells	153000	17	781	59	0.8751
	B_cells__P52	B cells	238000	17	491	63	0.926
	Basophils__P01	Basophils	32000	16	260	74	0.8589
	Basophils__P02	Basophils	96080	16	263	49	0.9767
	Basophils__P03	Basophils	22500	16	145	40	0.7579
	Basophils__P04	Basophils	14400	16	317	80	0.7216
	Basophils__P05	Basophils	62725	16	348	79	0.9601
	Basophils__P06	Basophils	28050	16	262	48	0.4819
	Basophils__P07	Basophils	8950	16	386	90	0.7128
	Basophils__P08	Basophils	4587.5	16	359	84	0.6035
	Basophils__P09	Basophils	38000	16	90	23	0.5738
	Basophils__P10	Basophils	36600	16	26215	23050	0.8969
	Basophils__P11	Basophils	8700	16	40	1	0.7889
	Basophils__P12	Basophils	46600	16	116	24	0.8862
	Basophils__P13	Basophils	263500	15	381	271	0.9636
	Basophils__P16	Basophils	12750	15	63	46	0.3022
	Basophils__P17	Basophils	8500	15	65	42	0.5789
	Basophils__P18	Basophils	25500	15	79	42	0.8268
	Basophils__P19	Basophils	4250	15	49	37	0.8872
	Basophils__P20	Basophils	85000	15	178	141	0.8876
	Basophils__P21	Basophils	35500	15	60	33	0.8182
	Basophils__P22	Basophils	102000	15	59	13	0.9309
	Basophils__P23	Basophils	42500	15	63	31	0.8382
	Basophils__P24	Basophils	26500	15	67	50	0.9218
	Basophils__P25	Basophils	107500	15	131	37	0.9443
	Basophils__P26	Basophils	106250	15	92	47	0.9514
	Basophils__P27	Basophils	15025000	15			0.0269
	Basophils__P28	Basophils	131750	15	133	47	0.971
	Basophils__P29	Basophils	119000	15	98	41	0.9612
	Basophils__P30	Basophils	4250	15	30	21	0.7669
	Basophils__P31	Basophils	114750	15	128	78	0.9598
	Basophils__P32	Basophils	25500	15	166	32	0.8378
	Basophils__P33	Basophils	55000	15	163	107	0.9093
	Basophils__P34	Basophils	46750	15	91	39	0.8846
	Basophils__P35	Basophils	21250	15	33	26	0.7065
	Basophils__P37	Basophils	51000	15			0.8901
	Basophils__P38	Basophils	110500	15	217	48	0.8739
	Basophils__P39	Basophils	8500	15	32	22	0.74
	Basophils__P41	Basophils	29750	15	120	59	0.1371
	Basophils__P42	Basophils	55250	15	85	47	0.8034
	Basophils__P43	Basophils	89250	15	108	41	0.9253
	Basophils__P45	Basophils	12750	15	80	45	0.4627
	Basophils__P46	Basophils	29750	15	42	30	0.7758
	Basophils__P47	Basophils	131750	15	199	48	0.9543
	Basophils__P48	Basophils	46750	15	42	25	0.906
	Basophils__P49	Basophils	68000	15	114	51	0.9468
	Basophils__P50	Basophils	17000	15	67	25	0.7217
	CD4__P01	CD4+ T cells	2929500	16	4467	235	0.9584
	CD4__P02	CD4+ T cells	525100	16	1479	76	0.9198
	CD4__P04	CD4+ T cells	1215500	16	3224	138	0.9681
	CD4__P05	CD4+ T cells	2067000	16	3448	154	0.958
	CD4__P06	CD4+ T cells	2374900	16	5894	241	0.9613
	CD4__P07	CD4+ T cells	1317500	16	3838	157	0.8969
	CD4__P08	CD4+ T cells	990000	16	3119	168	0.9531
	CD4__P09	CD4+ T cells	2327500	16	6413	244	0.9682
	CD4__P10	CD4+ T cells	1544800	16	4083	416	0.9377
	CD4__P11	CD4+ T cells	2340000	16	5288	232	0.9549
	CD4__P12	CD4+ T cells	1510500	16	1860	69	0.9605
	CD4__P13	CD4+ T cells	3087525	20		83	0.9873
	CD4__P14	CD4+ T cells	1372000	20	3832	96	0.9109
	CD4__P15	CD4+ T cells	3352000	20		158	0.986
	CD4__P16	CD4+ T cells	3932500	20		197	0.9413
	CD4__P17	CD4+ T cells	994000	20	4065	115	0.952
	CD4__P18	CD4+ T cells	2128000	20	5416	109	0.9747
	CD4__P19	CD4+ T cells	2290000	20	5900	522	0.987
	CD4__P20	CD4+ T cells	2731000	20	6069	173	0.9724
	CD4__P21	CD4+ T cells	2515000	20		65	0.9765
	CD4__P22	CD4+ T cells	3622000	20	7756	191	0.9864
	CD4__P23	CD4+ T cells	4225000	20			0.9727
	CD4__P24	CD4+ T cells	3073000	20	11242	193	0.9593
	CD4__P25	CD4+ T cells	3262000	20	11485		0.9677
	CD4__P26	CD4+ T cells	3901000	20		72	0.9735
	CD4__P27	CD4+ T cells	4585000	20		179	0.9819
	CD4__P28	CD4+ T cells	3820000	20	9165	134	0.9592
	CD4__P29	CD4+ T cells	3496000	20	9050	171	0.9767
	CD4__P30	CD4+ T cells	1570000	20	4438	125	0.9435
	CD4__P31	CD4+ T cells	1813000	20	4721	130	0.9413
	CD4__P32	CD4+ T cells	2839000	20	119	4	0.9529
	CD4__P33	CD4+ T cells	1705000	20			0.7628
	CD4__P34	CD4+ T cells	2965000	20		80	0.5476
	CD4__P35	CD4+ T cells	6826000	20			0.8971
	CD4__P36	CD4+ T cells	2380000	20	3834	89	0.96
	CD4__P37	CD4+ T cells	2920000	20	4565	318	0.9233
	CD4__P38	CD4+ T cells	2312500	20			0.9069
	CD4__P39	CD4+ T cells	1885000	20	5658	118	0.8379
	CD4__P40	CD4+ T cells	2920000	20			0.8893
	CD4__P41	CD4+ T cells	2222500	20	3167	87	0.8761
	CD4__P42	CD4+ T cells	2762500	20	5950	216	0.9748
	CD4__P43	CD4+ T cells	1165000	20	2848	94	0.793
	CD4__P44	CD4+ T cells	6407500	20	11819	191	0.9671
	CD4__P45	CD4+ T cells	1660000	20	5644	109	0.9254
	CD4__P46	CD4+ T cells	3437500	20			0.9643
	CD4__P47	CD4+ T cells	3865000	20	9749	180	0.9783
	CD4__P48	CD4+ T cells	4000000	20	10767	237	0.9858
	CD4__P49	CD4+ T cells	2830000	20	3522	62	0.9293
	CD4__P50	CD4+ T cells	1840000	20	4395	63	0.9525
	CD4__P51	CD4+ T cells	1187500	20	6225	167	0.8062
	CD4__P52	CD4+ T cells	2807500	20	3686	132	0.7782
	CD8__P01	CD8+ T cells	966000	16	2103	103	0.686
	CD8__P02	CD8+ T cells	680200	16	2746	139	0.8222
	CD8__P03	CD8+ T cells	1674000	16	3455	140	0.5745
	CD8__P04	CD8+ T cells	996400	16	2437	136	0.8439
	CD8__P05	CD8+ T cells	2631500	16	4043	216	0.7589
	CD8__P06	CD8+ T cells	1246200	16	3195	158	0.8571
	CD8__P07	CD8+ T cells	552050	16	1238	71	0.7465
	CD8__P08	CD8+ T cells	1622400	16	3243	179	0.9202
	CD8__P09	CD8+ T cells	1345100	16	3004	169	0.8062
	CD8__P10	CD8+ T cells	939300	16	2976	158	0.8827
	CD8__P11	CD8+ T cells	860300	16	2164	93	0.8458
	CD8__P12	CD8+ T cells	1996000	16	2804	106	0.9513
	CD8__P13	CD8+ T cells	229000	20	261	35	0.8894
	CD8__P14	CD8+ T cells	208000	20	579	136	0.8312
	CD8__P15	CD8+ T cells	778000	20	1927	93	0.967
	CD8__P16	CD8+ T cells	170000	20	320	52	0.734
	CD8__P17	CD8+ T cells	72250	20	223	53	0.6728
	CD8__P18	CD8+ T cells	93500	20	298	32	0.824
	CD8__P19	CD8+ T cells	348500	20	1656	229	0.9206
	CD8__P20	CD8+ T cells	450500	20	1162	64	0.9395
	CD8__P21	CD8+ T cells	187000	20	312	30	0.8723
	CD8__P22	CD8+ T cells	790500	20	2158	96	0.9152
	CD8__P23	CD8+ T cells	348500	20	680	140	0.9402
	CD8__P24	CD8+ T cells	476000	20	863	49	0.928
	CD8__P25	CD8+ T cells	416500	20	1096	40	0.9292
	CD8__P26	CD8+ T cells	688500	20	2323	45	0.9503
	CD8__P27	CD8+ T cells	1318000	20	4279	127	0.9524
	CD8__P28	CD8+ T cells	425000	20	1405	69	0.8816
	CD8__P29	CD8+ T cells	949000	20	2794	136	0.9543
	CD8__P30	CD8+ T cells	246500	20	638	41	0.9152
	CD8__P31	CD8+ T cells	484500	20	1576	69	0.9224
	CD8__P32	CD8+ T cells	289000	20	657	38	0.8961
	CD8__P33	CD8+ T cells	578000	20	3189	109	0.9351
	CD8__P34	CD8+ T cells	119000	20	219	21	0.8571
	CD8__P35	CD8+ T cells	416500	20	222	8	0.8727
	CD8__P36	CD8+ T cells	382500	20	252	52	0.8921
	CD8__P37	CD8+ T cells	603500	20	1149	49	0.9491
	CD8__P38	CD8+ T cells	85000	20	239	28	0.8101
	CD8__P39	CD8+ T cells	229500	20	221	18	0.8685
	CD8__P40	CD8+ T cells	110500	20	179	33	0.8356
	CD8__P41	CD8+ T cells	204000	20	761	60	0.8986
	CD8__P42	CD8+ T cells	463250	20	864	154	0.9376
	CD8__P43	CD8+ T cells	272000	20	297	39	0.9016
	CD8__P44	CD8+ T cells	195500	20	476	44	0.9065
	CD8__P45	CD8+ T cells	280500	20	420	35	0.7808
	CD8__P46	CD8+ T cells	229500	20	939	43	0.8623
	CD8__P47	CD8+ T cells	739500	20	2290	82	0.9596
	CD8__P48	CD8+ T cells	612000	20	1467	71	0.9433
	CD8__P49	CD8+ T cells	374000	20	724	34	0.9058
	CD8__P50	CD8+ T cells	297500	20	881	115	0.9205
	CD8__P51	CD8+ T cells	204000	20	401	23	0.9134
	CD8__P52	CD8+ T cells	637500	20	968	112	0.9525
	Eosinophils__P01	Eosinophils	847000	16	480	52	0.9411
	Eosinophils__P02	Eosinophils	1460500	16	488	72	0.9677
	Eosinophils__P04	Eosinophils	300800	16	849	152	0.6231
	Eosinophils__P05	Eosinophils	4160000	16	990	254	0.961
	Eosinophils__P06	Eosinophils	787500	16	2391	816	0.9367
	Eosinophils__P07	Eosinophils	617500	16	3774	821	0.9535
	Eosinophils__P08	Eosinophils	1007500	16	3307	864	0.9628
	Eosinophils__P09	Eosinophils	2461000	16	2617	415	0.9756
	Eosinophils__P11	Eosinophils	2779800	16	2743	373	0.8555
	Eosinophils__P12	Eosinophils	152400	16	1802	383	0.8438
	Eosinophils__P13	Eosinophils	2491500	17	2693	206	0.984
	Eosinophils__P16	Eosinophils	561000	17	675	67	0.9704
	Eosinophils__P17	Eosinophils	676500	17	1167	113	0.9733
	Eosinophils__P18	Eosinophils	781000	17	1059	253	0.9663
	Eosinophils__P19	Eosinophils	1072500	17	1689	158	0.9902
	Eosinophils__P20	Eosinophils	1034000	17	8459	1511	0.9924
	Eosinophils__P21	Eosinophils	1370250	17	2060	152	0.9831
	Eosinophils__P22	Eosinophils	1210000	17	1491	169	0.9892
	Eosinophils__P23	Eosinophils	836000	17	1650	324	0.9164
	Eosinophils__P24	Eosinophils	588250	17	993	80	0.9462
	Eosinophils__P25	Eosinophils	887250	17	2121	276	0.96
	Eosinophils__P26	Eosinophils	1307000	17	4959	197	0.9735
	Eosinophils__P27	Eosinophils	4607500	17	10299	817	0.9852
	Eosinophils__P28	Eosinophils	2071750	17	3093	196	0.9713
	Eosinophils__P29	Eosinophils	2721500	17	3950	264	0.9815
	Eosinophils__P30	Eosinophils	583000	17	741	125	0.9512
	Eosinophils__P31	Eosinophils	1848000	17	1743	286	0.9822
	Eosinophils__P32	Eosinophils	649000	17	484	88	0.9461
	Eosinophils__P33	Eosinophils	1530000	17	3126	624	0.971
	Eosinophils__P34	Eosinophils	1261000	17	2303	300	0.9814
	Eosinophils__P35	Eosinophils	2675500	17	5156	330	0.9765
	Eosinophils__P36	Eosinophils	165000	17	389	184	0.8347
	Eosinophils__P37	Eosinophils	550000	17	249	103	0.9629
	Eosinophils__P38	Eosinophils	880000	17	1051	112	0.7501
	Eosinophils__P39	Eosinophils	1284000	17	1731	114	0.9814
	Eosinophils__P40	Eosinophils	495000	17	341	68	0.93
	Eosinophils__P41	Eosinophils	1067000	17	1907	329	0.9784
	Eosinophils__P42	Eosinophils	1502500	17	1192	290	0.9525
	Eosinophils__P43	Eosinophils	2227000	17	3201	270	0.9716
	Eosinophils__P44	Eosinophils	1067000	17	1520	923	0.7447
	Eosinophils__P45	Eosinophils	1456500	17	1731	126	0.9314
	Eosinophils__P46	Eosinophils	1617500	17	991	81	0.9426
	Eosinophils__P47	Eosinophils	1272500	17	1091	251	0.9782
	Eosinophils__P48	Eosinophils	1034000	17	1415	461	0.9751
	Eosinophils__P49	Eosinophils	2974500	17	3028	244	0.9696
	Eosinophils__P50	Eosinophils	1078000	17	1281	134	0.9245
	Eosinophils__P51	Eosinophils	627000	17	823	119	0.9253
	Erythrocytes__P01	Erythrocytes	5610000	16	480	139	0.9024
	Erythrocytes__P02	Erythrocytes	19402500	16	359	78	0.85
	Erythrocytes__P03	Erythrocytes	11270000	16	221	36	0.8911
	Erythrocytes__P04	Erythrocytes	2050000	16	274	57	0.818
	Erythrocytes__P05	Erythrocytes	4700000	16	231	42	0.8877
	Erythrocytes__P06	Erythrocytes	16235000	16	47	8	0.9245
	Erythrocytes__P07	Erythrocytes	128050000	16	82	14	0.8785
	Erythrocytes__P08	Erythrocytes	9620000	16	81	2	0.8228
	Erythrocytes__P09	Erythrocytes	20475000	16	154	20	0.8099
	Erythrocytes__P10	Erythrocytes	18037500	16	161	43	0.8002
	Erythrocytes__P11	Erythrocytes	24735000	16	216	42	0.8662
	Erythrocytes__P12	Erythrocytes	15880000	16	430	156	0.8481
	Erythrocytes__P13	Erythrocytes	64300000	15	57	57	0.9742
	Erythrocytes__P14	Erythrocytes	22000000	15	66	66	0.9946
	Erythrocytes__P15	Erythrocytes	40000000	15	161	161	0.8955
	Erythrocytes__P16	Erythrocytes	23800000	15	74	74	0.9535
	Erythrocytes__P17	Erythrocytes	26050000	15	174	174	0.9343
	Erythrocytes__P18	Erythrocytes	20200000	15	90	90	0.927
	Erythrocytes__P19	Erythrocytes	10300000	15	80	80	0.9496
	Erythrocytes__P20	Erythrocytes	25600000	15	71	71	0.849
	Erythrocytes__P21	Erythrocytes	14350000	15	57	57	0.8828
	Erythrocytes__P22	Erythrocytes	13950000	15	76	76	0.8293
	Erythrocytes__P23	Erythrocytes	18400000	15	136	136	0.8074
	Erythrocytes__P24	Erythrocytes	22000000	15	64	64	0.8024
	Erythrocytes__P25	Erythrocytes	20650000	15	70	70	0.8697
	Erythrocytes__P26	Erythrocytes	17950000	15	198	198	0.9815
	Erythrocytes__P27	Erythrocytes	20650000	15	114	114	0.8689
	Erythrocytes__P28	Erythrocytes	26950000	15	117	117	0.8988
	Erythrocytes__P29	Erythrocytes	21550000	15	89	89	0.8141
	Erythrocytes__P30	Erythrocytes	25150000	15	101	101	0.8841
	Erythrocytes__P31	Erythrocytes	16600000	15	107	107	0.8324
	Erythrocytes__P32	Erythrocytes	42700000	15	145	145	0.8218
	Erythrocytes__P33	Erythrocytes	13900000	15	90	90	0.6536
	Erythrocytes__P34	Erythrocytes	33250000	15	87	87	0.9177
	Erythrocytes__P35	Erythrocytes	31450000	15	126	126	0.9128
	Erythrocytes__P36	Erythrocytes	18850000	15	97	97	0.7839
	Erythrocytes__P37	Erythrocytes	23800000	15	157	157	0.7687
	Erythrocytes__P38	Erythrocytes	22450000	15	123	123	0.8498
	Erythrocytes__P39	Erythrocytes	34600000	15	170	170	0.924
	Erythrocytes__P40	Erythrocytes	11650000	15	894	894	0.8898
	Erythrocytes__P41	Erythrocytes	18400000	15	122	122	0.9826
	Erythrocytes__P42	Erythrocytes	23350000	15	83	83	0.9723
	Erythrocytes__P43	Erythrocytes	24250000	15	98	98	0.9721
	Erythrocytes__P44	Erythrocytes	32800000	15	89	89	0.7546
	Erythrocytes__P45	Erythrocytes	33250000	15	116	116	0.904
	Erythrocytes__P46	Erythrocytes	5350000	15	78	78	0.8245
	Erythrocytes__P47	Erythrocytes	11200000	15	86	86	0.9665
	Erythrocytes__P48	Erythrocytes	1750000	15	130	130	0.8964
	Erythrocytes__P49	Erythrocytes	10750000	15	107	107	0.6731
	Erythrocytes__P50	Erythrocytes	17500000	15	86	86	0.652
	Erythrocytes__P51	Erythrocytes	10300000	15	126	126	0.7629
	Erythrocytes__P52	Erythrocytes	4900000	15	4	4	0.7937
	Monocytes__P01	Monocytes	1785900	20	5374	453	0.9532
	Monocytes__P02	Monocytes	1891400	20	4357	185	0.9347
	Monocytes__P03	Monocytes	561100	20	4535	191	0.962
	Monocytes__P04	Monocytes	627000	20	2548	178	0.9263
	Monocytes__P05	Monocytes	1451600	20	3696	190	0.9263
	Monocytes__P06	Monocytes	718900	20	2905	151	0.944
	Monocytes__P07	Monocytes	687800	20	2382	152	0.9494
	Monocytes__P08	Monocytes	1107800	20	3103	170	0.8832
	Monocytes__P09	Monocytes	1338400	20	3371	194	0.9731
	Monocytes__P10	Monocytes	523600	20	2051	90	0.93
	Monocytes__P11	Monocytes	594000	20	2500	134	0.9467
	Monocytes__P12	Monocytes	1122000	20	3603	138	0.9615
	Monocytes__P13	Monocytes	1021000	20	3694	110	0.9665
	Monocytes__P14	Monocytes	877000	20	3065	89	0.8523
	Monocytes__P15	Monocytes	976000	20	2455	75	0.9782
	Monocytes__P16	Monocytes	652000	20	2306	68	0.9712
	Monocytes__P17	Monocytes	1588000	20	4366	228	0.9092
	Monocytes__P18	Monocytes	940000	20	2147	64	0.9854
	Monocytes__P19	Monocytes	1093000	20	3736	322	0.9571
	Monocytes__P20	Monocytes	778000	20	1612	57	0.9599
	Monocytes__P21	Monocytes	2173000	20	3546	73	0.9586
	Monocytes__P22	Monocytes	671500	20	2679	76	0.9177
	Monocytes__P23	Monocytes	832000	20	2168	30	0.9075
	Monocytes__P24	Monocytes	913000	20	1122	64	0.9412
	Monocytes__P25	Monocytes	913000	20	3631	458	0.894
	Monocytes__P26	Monocytes	1084000	20	3123	149	0.7034
	Monocytes__P27	Monocytes	824500	20	1594	83	0.9409
	Monocytes__P28	Monocytes	1219000	20	2432	87	0.9676
	Monocytes__P29	Monocytes	1372000	20	3447	71	0.9711
	Monocytes__P30	Monocytes	748000	20	969	45	0.9802
	Monocytes__P31	Monocytes	824500	20			0.8918
	Monocytes__P32	Monocytes	922000	20	2216	272	0.9255
	Monocytes__P33	Monocytes	757000	20	3537	146	0.8965
	Monocytes__P34	Monocytes	1327000	20	2961	95	0.5361
	Monocytes__P35	Monocytes	1345000	20	5546	161	0.7658
	Monocytes__P36	Monocytes	877000	20	2766	90	0.8219
	Monocytes__P37	Monocytes	1237000	20	6178	158
	Monocytes__P38	Monocytes	2497000	20	5382	128	0.8756
	Monocytes__P39	Monocytes	1084000	20	1801	163	0.4868
	Monocytes__P40	Monocytes	1021000	20	2329	71	0.7493
	Monocytes__P41	Monocytes	1831000	20	3733	175	0.3444
	Monocytes__P42	Monocytes	1156000	20	2064	95	0.9606
	Monocytes__P43	Monocytes	922000	20	3456	157	0.797
	Monocytes__P44	Monocytes	1147000	20	1626	109	0.7936
	Monocytes__P45	Monocytes	535500	20	2026	61	0.9176
	Monocytes__P46	Monocytes	1120000	20	5166	178	0.9836
	Monocytes__P47	Monocytes	722500	20	2354	156	0.9451
	Monocytes__P48	Monocytes	850000	20	2785	114	0.9855
	Monocytes__P49	Monocytes	1165000	20	3932	172	0.8788
	Monocytes__P50	Monocytes	323000	20	1620	411	0.9612
	Monocytes__P51	Monocytes	544000	20	1315	104	0.9063
	Monocytes__P52	Monocytes	1075000	20	3269	251	0.3459
	NK_cells__P01	NK cells	741000	16	1078	77	0.9616
	NK_cells__P02	NK cells	612000	16	1590	115	0.9818
	NK_cells__P03	NK cells	973700	16	1822	120	0.9773
	NK_cells__P04	NK cells	418500	16	638	43	0.9378
	NK_cells__P05	NK cells	719100	16	1087	60	0.9803
	NK_cells__P07	NK cells	528500	16	994	86	0.9739
	NK_cells__P08	NK cells	603500	16	1149	67	0.9825
	NK_cells__P09	NK cells	759500	16	1768	126	0.9827
	NK_cells__P10	NK cells	334300	16	503	53	0.9641
	NK_cells__P11	NK cells	535500	16	783	76	0.9732
	NK_cells__P12	NK cells	549400	16	1101	77	0.979
	NK_cells__P13	NK cells	607000	17	3775	114	0.8853
	NK_cells__P14	NK cells	382000	17	1002	62	0.9468
	NK_cells__P15	NK cells	265000	17	651	141	0.9159
	NK_cells__P16	NK cells	463000	17	1561	352	0.9309
	NK_cells__P17	NK cells	553000	17	1224	329	0.9722
	NK_cells__P18	NK cells	433500	17	785	39	0.9677
	NK_cells__P19	NK cells	586500	17	1207	229	0.781
	NK_cells__P20	NK cells	442000	17	680	85	0.9357
	NK_cells__P21	NK cells	731000	17	1923	256	0.2539
	NK_cells__P22	NK cells	1003000	17	3009	271	0.8224
	NK_cells__P23	NK cells	178500	17	291	94	0.9195
	NK_cells__P24	NK cells	255000	17	225	101	0.9089
	NK_cells__P25	NK cells	128000	17	372	45	0.8955
	NK_cells__P26	NK cells	510000	17	834	43	0.9235
	NK_cells__P27	NK cells	376000	17	840	50	0.8545
	NK_cells__P28	NK cells	280500	17	300	30	0.9287
	NK_cells__P29	NK cells	1606000	17	5750	229	0.9626
	NK_cells__P30	NK cells	187000	17	279	63	0.9213
	NK_cells__P31	NK cells	705500	17	1785	81	0.8308
	NK_cells__P32	NK cells	697000	17	1438	75	0.9611
	NK_cells__P33	NK cells	680000	17	1276	49	0.9671
	NK_cells__P34	NK cells	646000	17	1831	140	0.9749
	NK_cells__P35	NK cells	416500	17	1021	131	0.5666
	NK_cells__P36	NK cells	1183000	17	2649	87	0.984
	NK_cells__P37	NK cells	119000	17	152	44	0.8101
	NK_cells__P38	NK cells	467500	17	957	52	0.9574
	NK_cells__P39	NK cells	552500	17	1434	101	0.9467
	NK_cells__P40	NK cells	467500	17	1725	247	0.9606
	NK_cells__P41	NK cells	2272000	17	6879	202	0.9391
	NK_cells__P42	NK cells	671500	17	2637	103	0.9439
	NK_cells__P43	NK cells	280500	17	533	69	0.9043
	NK_cells__P44	NK cells	323000	17	851	206	0.9361
	NK_cells__P45	NK cells	518500	17	1345	166	0.9184
	NK_cells__P46	NK cells	17000	17	59	33	0.5455
	NK_cells__P47	NK cells	178500	17	203	24	0.8498
	NK_cells__P48	NK cells	940000	17	1871	104	0.9645
	NK_cells__P49	NK cells	1750000	17	3100	412	0.9592
	NK_cells__P50	NK cells	255000	17	464	91	0.9531
	NK_cells__P51	NK cells	985000	17	2483	133	0.9045
	NK_cells__P52	NK cells	221000	17	407	133	0.9611
	Neutrophils__P01	Neutrophils	4516800	20	683	12	0.9737
	Neutrophils__P02	Neutrophils	2034200	20	583	72	0.9649
	Neutrophils__P03	Neutrophils	8862800	20	3546	612	0.9329
	Neutrophils__P04	Neutrophils	2814750	20	1655	326	0.8422
	Neutrophils__P05	Neutrophils	2132625	20	1365	390	0.9441
	Neutrophils__P06	Neutrophils	2009000	20	667	63	0.9047
	Neutrophils__P07	Neutrophils	1721875	20	353	18	0.9729
	Neutrophils__P08	Neutrophils	2693250	20	1408	109	0.983
	Neutrophils__P09	Neutrophils	5531300	20	2095	137	0.9114
	Neutrophils__P10	Neutrophils	5189300	20	1530	156	0.9623
	Neutrophils__P11	Neutrophils	1500800	20	1123	149	0.953
	Neutrophils__P12	Neutrophils	3480000	20	1157	123	0.9084
	Neutrophils__P13	Neutrophils	1682500	17	2324	372	0.9536
	Neutrophils__P14	Neutrophils	4405000	17	864	80	0.9761
	Neutrophils__P15	Neutrophils	3820000	17	808	63	0.9858
	Neutrophils__P16	Neutrophils	2807500	17	659	46	0.9764
	Neutrophils__P17	Neutrophils	2762500	17	1706	235	0.9825
	Neutrophils__P18	Neutrophils	4697500	17	712	88	0.9816
	Neutrophils__P19	Neutrophils	4697500	17	2125	173	0.9895
	Neutrophils__P20	Neutrophils	4090000	17	1101	88	0.9796
	Neutrophils__P21	Neutrophils	468000	17	1165	56	0.9812
	Neutrophils__P22	Neutrophils	3707500	17	1186	104	0.9824
	Neutrophils__P23	Neutrophils	4225000	17	1154	98	0.9761
	Neutrophils__P24	Neutrophils	2425000	17	894	95	0.9833
	Neutrophils__P25	Neutrophils	4225000	17	576	57	0.9797
	Neutrophils__P26	Neutrophils	4472500	17	878	86	0.9822
	Neutrophils__P27	Neutrophils	3797500	17	1118	166	0.9801
	Neutrophils__P28	Neutrophils	7487500	17	1702	246	0.9864
	Neutrophils__P29	Neutrophils	2177500	17	884	66	0.9724
	Neutrophils__P30	Neutrophils	3865000	17	1339	252	0.9757
	Neutrophils__P31	Neutrophils	5728000	17	1840	86	0.9792
	Neutrophils__P32	Neutrophils	2542000	17	1180	113	0.987
	Neutrophils__P33	Neutrophils	2137000	17	486	46	0.9716
	Neutrophils__P34	Neutrophils	3752500	17	1216	53	0.9591
	Neutrophils__P35	Neutrophils	6025000	17	1685	147	0.9391
	Neutrophils__P36	Neutrophils	3820000	17	736	69	0.9742
	Neutrophils__P37	Neutrophils	1817500	17	812	160	0.9899
	Neutrophils__P38	Neutrophils	4450000	17	1008	59	0.9676
	Neutrophils__P39	Neutrophils	3122500	17	618	30	0.9637
	Neutrophils__P40	Neutrophils	3752500	17	758	45	0.9828
	Neutrophils__P41	Neutrophils	2447500	17	874	53	0.9735
	Neutrophils__P42	Neutrophils	3797500	17	944	90	0.9641
	Neutrophils__P43	Neutrophils	2627500	17	877	74	0.9792
	Neutrophils__P44	Neutrophils	3887500	17	1347	155	0.9888
	Neutrophils__P45	Neutrophils	3955000	17	868	56	0.946
	Neutrophils__P46	Neutrophils	3820000	17	956	190	0.9747
	Neutrophils__P47	Neutrophils	5260000	17	716	63	0.9695
	Neutrophils__P48	Neutrophils	6002500	17	20519	552	0.9808
	Neutrophils__P49	Neutrophils	4900000	17	1705	521	0.982
	Neutrophils__P50	Neutrophils	3010000	17	1093	135	0.9513
	Neutrophils__P51	Neutrophils	3932500	17	3546	2396	0.9614
	Neutrophils__P52	Neutrophils	3977500	17	3333	1918	0.9782
	Plasma_Norgen__P01	Plasma		28	404	200
	Plasma_Norgen__P02	Plasma		28	559	283
	Plasma_Norgen__P03	Plasma		28	884	686
	Plasma_Norgen__P04	Plasma		28	224	121
	Plasma_Norgen__P05	Plasma		28	157	97
	Plasma_Norgen__P06	Plasma		28	286	158
	Plasma_Norgen__P07	Plasma		28	356	208
	Plasma_Norgen__P08	Plasma		28	553	429
	Plasma_Norgen__P09	Plasma		28	262	125
	Plasma_Norgen__P10	Plasma		28	400	230
	Plasma_Norgen__P11	Plasma		28	291	102
	Plasma_Norgen__P12	Plasma		28	341	141
	Plasma_Norgen__P13	Plasma		15	27	26
	Plasma_Norgen__P14	Plasma		15	92	74
	Plasma_Norgen__P15	Plasma		15	47	34
	Plasma_Norgen__P16	Plasma		15	44	38
	Plasma_Norgen__P17	Plasma		15	131	114
	Plasma_Norgen__P19	Plasma		15	181	161
	Plasma_Norgen__P20	Plasma		15	58	53
	Plasma_Norgen__P21	Plasma		15	66	56
	Plasma_Norgen__P22	Plasma		15	103	82
	Plasma_Norgen__P23	Plasma		15	183	173
	Plasma_Norgen__P26	Plasma		15	80	63
	Plasma_Norgen__P28	Plasma		15	116	103
	Plasma_Norgen__P30	Plasma		15	51	48
	Plasma_Norgen__P31	Plasma		15	80	69
	Plasma_Norgen__P32	Plasma		15	82	73
	Plasma_Norgen__P33	Plasma		15	84	70
	Plasma_Norgen__P35	Plasma		15	42	36
	Plasma_Norgen__P36	Plasma		15	215	197
	Plasma_Norgen__P37	Plasma		15	142	117
	Plasma_Norgen__P38	Plasma		15	89	73
	Plasma_Norgen__P41	Plasma		15	167	138
	Plasma_Norgen__P42	Plasma		15	64	63
	Plasma_Norgen__P43	Plasma		15	83	77
	Plasma_Norgen__P44	Plasma		15	107	88
	Plasma_Norgen__P46	Plasma		15	53	47
	Plasma_Norgen__P50	Plasma		15	34	33
	Plasma_Norgen__P51	Plasma		15	179	138
	Plasma_Norgen__P52	Plasma		15	163	140
	Thrombocytes__P01	Thrombocytes	12314000	16	337	52	0.9905
	Thrombocytes__P02	Thrombocytes	5162600	16	252	51	0.9935
	Thrombocytes__P03	Thrombocytes	3525000	16	252	37	0.9908
	Thrombocytes__P04	Thrombocytes	32233500	16	333	57	0.9757
	Thrombocytes__P05	Thrombocytes	1238610	16	352	73	0.9908
	Thrombocytes__P06	Thrombocytes	263934	16	368	80	0.9462
	Thrombocytes__P07	Thrombocytes	9676800	16	92	5	0.988
	Thrombocytes__P08	Thrombocytes	72870000	16	182	12	0.9967
	Thrombocytes__P09	Thrombocytes	20790200	16	191	47	0.9909
	Thrombocytes__P10	Thrombocytes	11553800	16	135	19	0.9794
	Thrombocytes__P11	Thrombocytes	3398800	16	172	45	0.9341
	Thrombocytes__P12	Thrombocytes	8635900	16	93	19	0.9736
	Thrombocytes__P13	Thrombocytes	6096000	15	22	20	0.9874
	Thrombocytes__P16	Thrombocytes	3182000	15	37	29	0.9854
	Thrombocytes__P17	Thrombocytes	1070000	15	29	22	0.9331
	Thrombocytes__P18	Thrombocytes	258000	15	47	32	0.8433
	Thrombocytes__P19	Thrombocytes	3802000	15	35	27	0.9287
	Thrombocytes__P20	Thrombocytes	2156000	15	38	28	0.9224
	Thrombocytes__P21	Thrombocytes	1050000	15	32	22	0.8979
	Thrombocytes__P22	Thrombocytes	5728000	15	36	26	0.9257
	Thrombocytes__P23	Thrombocytes	14520000	15	54	26	0.8665
	Thrombocytes__P24	Thrombocytes	471000	15	21	19	0.8547
	Thrombocytes__P25	Thrombocytes	1222000	15	27	22	0.8704
	Thrombocytes__P26	Thrombocytes	2469000	15	30	24	0.9046
	Thrombocytes__P27	Thrombocytes	2550000	15	24	20	0.9412
	Thrombocytes__P28	Thrombocytes	12739000	15	55	27	0.9637
	Thrombocytes__P29	Thrombocytes	0	15	40	26	0.9373
	Thrombocytes__P30	Thrombocytes	1736000	15	43	31	0.9279
	Thrombocytes__P31	Thrombocytes	771100	15	37	8	0.9011
	Thrombocytes__P32	Thrombocytes	944500	15	24	23	0.88
	Thrombocytes__P33	Thrombocytes	2013000	15	35	25	0.9179
	Thrombocytes__P34	Thrombocytes	4159000	15	15	14	0.9572
	Thrombocytes__P35	Thrombocytes	2940000	15	23	21	0.9229
	Thrombocytes__P37	Thrombocytes	10066000	15	25	20	0.917
	Thrombocytes__P38	Thrombocytes	3261000	15	44	28	0.9175
	Thrombocytes__P39	Thrombocytes	2128000	15	40	33	0.9729
	Thrombocytes__P41	Thrombocytes	338000	15	55	36	0.949
	Thrombocytes__P42	Thrombocytes	2180000	15	43	35	0.981
	Thrombocytes__P43	Thrombocytes	709700	15	45	36	0.9753
	Thrombocytes__P45	Thrombocytes	1250000	15	41	36	0.9256
	Thrombocytes__P46	Thrombocytes	5381000	15	31	28	0.976
	Thrombocytes__P47	Thrombocytes		15	94	70	0.9443
	Thrombocytes__P48	Thrombocytes	2060000	15	58	40	0.928
	Thrombocytes__P49	Thrombocytes	1177000	15	48	39	0.8145
	Thrombocytes__P50	Thrombocytes	1054000	15	36	28	0.6891
