# Supplementary material for: miR-Blood – a small RNA atlas of human blood components
Source: Sci Data. 2024 Feb 2;11:164. doi: 10.1038/s41597-024-02976-z (PMC10837159; doi:10.1038/s41597-024-02976-z)
Supplement: Supplementary file 3 — Supplementary Table 3: Calculated metrics used for deconvolution analysis. [file 41597_2024_2976_MOESM3_ESM.xlsx]

## Sheet: Supplementary Table 3
	Supplementary Table 3: Calculated metrics used for deconvolution analysis.
	miRBlood_ID	mirsort_group	sRNA_mass_eluted [pg]	sRNA_mass_per_cells [pg/cell]	sRNA_mass_per_bloodvol [pg/µl]
	B_cells__P01	B cells	11856	0.0257124	8.43368
	B_cells__P02	B cells	8864	0.0451554	6.09598
	B_cells__P03	B cells	21792	0.0401844	16.3952
	B_cells__P04	B cells	7232	0.0312735	4.53466
	B_cells__P05	B cells	16432	0.0460022	12.0986
	B_cells__P06	B cells	9472	0.0465455	5.81818
	B_cells__P07	B cells	8000	0.029504	3.0094
	B_cells__P08	B cells	14464	0.0480851	7.88596
	B_cells__P09	B cells	15936	0.0231763	6.60524
	B_cells__P10	B cells	6464	0.0332681	2.99413
	B_cells__P11	B cells	13120	0.038978	7.094
	B_cells__P12	B cells	7712	0.0405681	5.31442
	B_cells__P13	B cells	17578	0.0495155	11.1372
	B_cells__P14	B cells	6188	0.039414	4.10234
	B_cells__P15	B cells	4794	0.0288795	7.11059
	B_cells__P16	B cells	3910	0.02875	3.53317
	B_cells__P17	B cells	1938	0.0325714	1.22565
	B_cells__P18	B cells	3961	0.0466	3.63262
	B_cells__P19	B cells	23137	0.0618636	33.3923
	B_cells__P20	B cells	6868	0.0494101	7.20108
	B_cells__P21	B cells	23137	0.0533725	14.7729
	B_cells__P22	B cells	14008	0.0392381	9.21404
	B_cells__P23	B cells	12121	0.0303404	7.60291
	B_cells__P24	B cells	15623	0.0483684	9.43558
	B_cells__P25	B cells	11203	0.0280426	7.75539
	B_cells__P26	B cells	25636	0.047125	26.2155
	B_cells__P27	B cells	15640	0.04	8.03906
	B_cells__P28	B cells	23018	0.0501481	21.4686
	B_cells__P29	B cells	30311	0.0557187	19.1956
	B_cells__P30	B cells	17952	0.043102	14.1586
	B_cells__P31	B cells	4998	0.03675	6.20836
	B_cells__P32	B cells	12393	0.0502759	13.3281
	B_cells__P33	B cells	4080	0.06	7.5473
	B_cells__P34	B cells	4505	0.0407692	3.70231
	B_cells__P35	B cells	36397	0.0725763	25.8458
	B_cells__P36	B cells	46138	0.0935862	27.2164
	B_cells__P37	B cells	9996	0.0588	9.8479
	B_cells__P39	B cells	18445	0.0452083	11.9631
	B_cells__P40	B cells	5338	0.0202581	4.78653
	B_cells__P41	B cells	5831	0.0870299	9.11252
	B_cells__P42	B cells	17238	0.0349655	6.44733
	B_cells__P43	B cells	3094	0.121333	8.92603
	B_cells__P44	B cells	32402	0.0680714	23.2986
	B_cells__P45	B cells	14807	0.0387111	23.809
	B_cells__P46	B cells	5032	0.0281905	2.90938
	B_cells__P47	B cells	14586	0.0504706	11.6253
	B_cells__P48	B cells	26979	0.0480909	18.523
	B_cells__P49	B cells	14484	0.0473333	10.8695
	B_cells__P50	B cells	9316	0.0288421	9.15661
	B_cells__P51	B cells	13277	0.0867778	23.9495
	B_cells__P52	B cells	8347	0.0350714	7.31385
	Basophils__P01	Basophils	4160	0.13	5.33
	Basophils__P02	Basophils	4208	0.0437968	2.45262
	Basophils__P03	Basophils	2320	0.103111	3.91822
	Basophils__P04	Basophils	5072	0.352222	16.5544
	Basophils__P05	Basophils	5568	0.0887684	4.43842
	Basophils__P07	Basophils	6176	0.690056	15.1812
	Basophils__P10	Basophils	419440	11.4601	676.146
	Basophils__P11	Basophils	640	0.0735632	3.38391
	Basophils__P12	Basophils	1856	0.0398283	1.95159
	Basophils__P13	Basophils	5715	0.0216888	1.30133
	Basophils__P18	Basophils	1185	0.0464706	1.85882
	Basophils__P19	Basophils	735	0.172941	8.64706
	Basophils__P20	Basophils	2670	0.0314118	1.88471
	Basophils__P21	Basophils	900	0.0253521	1.26761
	Basophils__P22	Basophils	885	0.00867647	0.433824
	Basophils__P23	Basophils	945	0.0222353	0.667059
	Basophils__P24	Basophils	1005	0.0379245	0.758491
	Basophils__P25	Basophils	1965	0.0182791	1.27953
	Basophils__P26	Basophils	1380	0.0129882	0.909176
	Basophils__P28	Basophils	1995	0.0151423	1.81708
	Basophils__P29	Basophils	1470	0.0123529	0.617647
	Basophils__P30	Basophils	450	0.105882	3.17647
	Basophils__P31	Basophils	1920	0.016732	1.33856
	Basophils__P32	Basophils	2490	0.0976471	5.85882
	Basophils__P33	Basophils	2445	0.0444545	1.77818
	Basophils__P34	Basophils	1365	0.0291979	1.16791
	Basophils__P35	Basophils	495	0.0232941	0.698824
	Basophils__P38	Basophils	3255	0.029457	1.47285
	Basophils__P39	Basophils	480	0.0564706	1.12941
	Basophils__P42	Basophils	1275	0.0230769	0.923077
	Basophils__P43	Basophils	1620	0.0181513	0.544538
	Basophils__P46	Basophils	630	0.0211765	0.423529
	Basophils__P47	Basophils	2985	0.0226565	0.679696
	Basophils__P48	Basophils	630	0.0134759	0.404278
	Basophils__P49	Basophils	1710	0.0251471	1.50882
	Basophils__P50	Basophils	1005	0.0591176	4.13824
	CD4__P01	CD4+ T cells	71472	0.0243973	27.691
	CD4__P02	CD4+ T cells	23664	0.0450657	15.4575
	CD4__P04	CD4+ T cells	51584	0.0424385	24.8265
	CD4__P05	CD4+ T cells	55168	0.0266899	27.4906
	CD4__P06	CD4+ T cells	94304	0.0397086	39.788
	CD4__P07	CD4+ T cells	61408	0.0466095	25.775
	CD4__P08	CD4+ T cells	49904	0.0504081	34.4791
	CD4__P09	CD4+ T cells	102608	0.0440851	46.8183
	CD4__P10	CD4+ T cells	65328	0.042289	34.0849
	CD4__P11	CD4+ T cells	84608	0.0361573	26.7564
	CD4__P12	CD4+ T cells	29760	0.0197021	10.9741
	CD4__P13	CD4+ T cells
	CD4__P14	CD4+ T cells	76640	0.0558601	26.8124
	CD4__P15	CD4+ T cells
	CD4__P16	CD4+ T cells
	CD4__P17	CD4+ T cells	81300	0.0817907	38.9025
	CD4__P18	CD4+ T cells	108320	0.0509023	41.9947
	CD4__P19	CD4+ T cells	118000	0.0515284	55.0574
	CD4__P20	CD4+ T cells	121380	0.0444453	42.4357
	CD4__P21	CD4+ T cells
	CD4__P22	CD4+ T cells	155120	0.0428272	52.8594
	CD4__P23	CD4+ T cells
	CD4__P24	CD4+ T cells	224840	0.0731663	101.811
	CD4__P25	CD4+ T cells	229700	0.0704169	75.62
	CD4__P26	CD4+ T cells
	CD4__P27	CD4+ T cells
	CD4__P28	CD4+ T cells	183300	0.0479843	76.6285
	CD4__P29	CD4+ T cells	181000	0.0517735	85.5002
	CD4__P30	CD4+ T cells	88760	0.056535	44.3685
	CD4__P31	CD4+ T cells	94420	0.0520794	37.0733
	CD4__P32	CD4+ T cells	2380	0.000838323	0.926744
	CD4__P33	CD4+ T cells
	CD4__P35	CD4+ T cells
	CD4__P36	CD4+ T cells	76680	0.0322185	33.088
	CD4__P37	CD4+ T cells	91300	0.0312671	27.8632
	CD4__P38	CD4+ T cells
	CD4__P39	CD4+ T cells	113160	0.0600318	45.2325
	CD4__P40	CD4+ T cells
	CD4__P41	CD4+ T cells	63340	0.0284994	25.9462
	CD4__P42	CD4+ T cells	119000	0.0430769	37.8803
	CD4__P43	CD4+ T cells	56960	0.0488927	21.3392
	CD4__P44	CD4+ T cells	236380	0.0368911	77.7184
	CD4__P45	CD4+ T cells	112880	0.068	165.387
	CD4__P46	CD4+ T cells
	CD4__P47	CD4+ T cells	194980	0.0504476	72.599
	CD4__P48	CD4+ T cells	215340	0.053835	83.0439
	CD4__P49	CD4+ T cells	70440	0.0248905	26.4448
	CD4__P50	CD4+ T cells	87900	0.0477717	33.2097
	CD4__P51	CD4+ T cells	124500	0.104842	71.2783
	CD4__P52	CD4+ T cells	73720	0.0262582	34.5788
	CD8__P02	CD8+ T cells	43936	0.0645928	18.2152
	CD8__P04	CD8+ T cells	38992	0.0391329	14.0096
	CD8__P05	CD8+ T cells	64688	0.0245822	10.5458
	CD8__P06	CD8+ T cells	51120	0.0410207	11.896
	CD8__P07	CD8+ T cells	19808	0.0358808	10.9436
	CD8__P08	CD8+ T cells	51888	0.0319822	15.2555
	CD8__P09	CD8+ T cells	48064	0.0357327	12.0776
	CD8__P10	CD8+ T cells	47616	0.0506931	14.5489
	CD8__P11	CD8+ T cells	34624	0.0402464	12.9593
	CD8__P12	CD8+ T cells	44864	0.022477	10.6766
	CD8__P13	CD8+ T cells	5220	0.0227948	20.2566
	CD8__P14	CD8+ T cells	11580	0.0556731	16.4484
	CD8__P15	CD8+ T cells	38540	0.0495373	39.3249
	CD8__P16	CD8+ T cells	6400	0.0376471	5.12823
	CD8__P18	CD8+ T cells	5960	0.0637433	13.2888
	CD8__P19	CD8+ T cells	33120	0.0950359	51.1977
	CD8__P20	CD8+ T cells	23240	0.0515871	28.6745
	CD8__P21	CD8+ T cells	6240	0.033369	7.39437
	CD8__P22	CD8+ T cells	43160	0.0545984	79.7488
	CD8__P23	CD8+ T cells	13600	0.0390244	19.6526
	CD8__P24	CD8+ T cells	17260	0.0362605	15.9952
	CD8__P25	CD8+ T cells	21920	0.0526291	15.0454
	CD8__P26	CD8+ T cells	46460	0.06748	42.5661
	CD8__P27	CD8+ T cells	85580	0.0649317	63.1055
	CD8__P28	CD8+ T cells	28100	0.0661176	45.5585
	CD8__P29	CD8+ T cells	55880	0.058883	39.4654
	CD8__P30	CD8+ T cells	12760	0.0517647	44.4788
	CD8__P31	CD8+ T cells	31520	0.0650568	32.3784
	CD8__P32	CD8+ T cells	13140	0.0454671	13.2877
	CD8__P33	CD8+ T cells	63780	0.110346	68.2354
	CD8__P34	CD8+ T cells	4380	0.0368067	4.97599
	CD8__P35	CD8+ T cells	4440	0.0106603	3.02362
	CD8__P36	CD8+ T cells	5040	0.0131765	3.9319
	CD8__P37	CD8+ T cells	22980	0.0380779	29.4304
	CD8__P38	CD8+ T cells	4780	0.0562353	9.97495
	CD8__P39	CD8+ T cells	4420	0.0192593	5.52529
	CD8__P40	CD8+ T cells	3580	0.0323982	7.79827
	CD8__P41	CD8+ T cells	15220	0.0746078	21.338
	CD8__P42	CD8+ T cells	17280	0.0373017	27.0613
	CD8__P43	CD8+ T cells	5940	0.0218382	8.18093
	CD8__P44	CD8+ T cells	9520	0.0486957	17.9027
	CD8__P45	CD8+ T cells	8400	0.0299465	22.441
	CD8__P46	CD8+ T cells	18780	0.0818301	36.4925
	CD8__P47	CD8+ T cells	45800	0.0619337	50.979
	CD8__P48	CD8+ T cells	29340	0.0479412	36.621
	CD8__P49	CD8+ T cells	14480	0.0387166	13.9367
	CD8__P50	CD8+ T cells	17620	0.0592269	21.1511
	CD8__P51	CD8+ T cells	8020	0.0393137	11.4772
	CD8__P52	CD8+ T cells	19360	0.0303686	19.8037
	Eosinophils__P01	Eosinophils	7680	0.0090673	1.25129
	Eosinophils__P02	Eosinophils	7808	0.00534611	0.812609
	Eosinophils__P05	Eosinophils	15840	0.00380769	0.99
	Eosinophils__P06	Eosinophils	38256	0.048579	5.53801
	Eosinophils__P07	Eosinophils	60384	0.0977879	8.11639
	Eosinophils__P08	Eosinophils	52912	0.0525181	5.5144
	Eosinophils__P09	Eosinophils	41872	0.0170142	3.62403
	Eosinophils__P11	Eosinophils	43888	0.0157882	3.86811
	Eosinophils__P12	Eosinophils	28832	0.189186	9.6485
	Eosinophils__P13	Eosinophils	45781	0.0183749	10.1062
	Eosinophils__P16	Eosinophils	11475	0.0204545	2.25
	Eosinophils__P17	Eosinophils	19839	0.0293259	3.51911
	Eosinophils__P18	Eosinophils	18003	0.0230512	4.37973
	Eosinophils__P19	Eosinophils	28713	0.026772	3.21264
	Eosinophils__P20	Eosinophils	143803	0.139074	31.9871
	Eosinophils__P21	Eosinophils	35020	0.0255574	6.13377
	Eosinophils__P22	Eosinophils	25347	0.0209479	2.09479
	Eosinophils__P23	Eosinophils	28050	0.0335526	5.03289
	Eosinophils__P24	Eosinophils	16881	0.028697	4.01758
	Eosinophils__P25	Eosinophils	36057	0.0406391	6.09586
	Eosinophils__P26	Eosinophils	84303	0.0645011	8.38515
	Eosinophils__P27	Eosinophils	175083	0.0379996	25.0797
	Eosinophils__P28	Eosinophils	52581	0.02538	6.5988
	Eosinophils__P29	Eosinophils	67150	0.0246739	8.38912
	Eosinophils__P30	Eosinophils	12597	0.0216072	1.72858
	Eosinophils__P31	Eosinophils	29631	0.0160341	5.13091
	Eosinophils__P32	Eosinophils	8228	0.012678	1.14102
	Eosinophils__P33	Eosinophils	53142	0.0347333	7.98867
	Eosinophils__P34	Eosinophils	39151	0.0310476	7.14094
	Eosinophils__P35	Eosinophils	87652	0.032761	11.794
	Eosinophils__P36	Eosinophils	6613	0.0400788	4.80945
	Eosinophils__P37	Eosinophils	4233	0.00769636	0.769636
	Eosinophils__P38	Eosinophils	17867	0.0203034	2.23338
	Eosinophils__P39	Eosinophils	29427	0.0229182	3.66692
	Eosinophils__P40	Eosinophils	5797	0.0117111	2.34222
	Eosinophils__P41	Eosinophils	32419	0.0303833	15.1917
	Eosinophils__P42	Eosinophils	20264	0.0134869	3.50658
	Eosinophils__P43	Eosinophils	54417	0.0244351	7.81924
	Eosinophils__P44	Eosinophils	25840	0.0242174	6.53871
	Eosinophils__P45	Eosinophils	29427	0.0202039	5.05098
	Eosinophils__P46	Eosinophils	16847	0.0104155	1.77063
	Eosinophils__P47	Eosinophils	18547	0.0145752	2.91505
	Eosinophils__P48	Eosinophils	24055	0.023264	2.79168
	Eosinophils__P49	Eosinophils	51476	0.0173058	3.46115
	Eosinophils__P50	Eosinophils	21777	0.0202013	2.82818
	Eosinophils__P51	Eosinophils	13991	0.0223142	11.8265
	Erythrocytes__P01	Erythrocytes	7680	0.00136898	6434.22
	Erythrocytes__P02	Erythrocytes	5744	0.000296044	1539.43
	Erythrocytes__P03	Erythrocytes	3536	0.000313753	1568.77
	Erythrocytes__P04	Erythrocytes	4384	0.00213854	9195.71
	Erythrocytes__P05	Erythrocytes	3696	0.000786383	3460.09
	Erythrocytes__P06	Erythrocytes	752	4.63197e-05	203.807
	Erythrocytes__P07	Erythrocytes	1312	1.0246e-05	44.0578
	Erythrocytes__P08	Erythrocytes	1296	0.000134719	606.237
	Erythrocytes__P09	Erythrocytes	2464	0.000120342	553.573
	Erythrocytes__P10	Erythrocytes	2576	0.000142814	714.068
	Erythrocytes__P11	Erythrocytes	3456	0.000139721	628.745
	Erythrocytes__P12	Erythrocytes	6880	0.000433249	2209.57
	Erythrocytes__P13	Erythrocytes	855	1.3297e-05	58.507
	Erythrocytes__P14	Erythrocytes	990	4.5e-05	225
	Erythrocytes__P15	Erythrocytes	2415	6.0375e-05	313.95
	Erythrocytes__P16	Erythrocytes	1110	4.66387e-05	223.866
	Erythrocytes__P17	Erythrocytes	2610	0.000100192	470.902
	Erythrocytes__P18	Erythrocytes	1350	6.68317e-05	400.99
	Erythrocytes__P19	Erythrocytes	1200	0.000116505	594.175
	Erythrocytes__P20	Erythrocytes	1065	4.16016e-05	203.848
	Erythrocytes__P21	Erythrocytes	855	5.95819e-05	285.993
	Erythrocytes__P22	Erythrocytes	1140	8.17204e-05	416.774
	Erythrocytes__P23	Erythrocytes	2040	0.00011087	498.913
	Erythrocytes__P24	Erythrocytes	960	4.36364e-05	192
	Erythrocytes__P25	Erythrocytes	1050	5.08475e-05	244.068
	Erythrocytes__P26	Erythrocytes	2970	0.00016546	794.206
	Erythrocytes__P27	Erythrocytes	1710	8.28087e-05	389.201
	Erythrocytes__P28	Erythrocytes	1755	6.51206e-05	293.043
	Erythrocytes__P29	Erythrocytes	1335	6.1949e-05	278.77
	Erythrocytes__P30	Erythrocytes	1515	6.02386e-05	271.074
	Erythrocytes__P31	Erythrocytes	1605	9.66867e-05	435.09
	Erythrocytes__P32	Erythrocytes	2175	5.09368e-05	224.122
	Erythrocytes__P34	Erythrocytes	1305	3.92481e-05	160.917
	Erythrocytes__P35	Erythrocytes	1890	6.00954e-05	252.401
	Erythrocytes__P36	Erythrocytes	1455	7.71883e-05	385.942
	Erythrocytes__P37	Erythrocytes	2355	9.89496e-05	484.853
	Erythrocytes__P38	Erythrocytes	1845	8.21826e-05	353.385
	Erythrocytes__P39	Erythrocytes	2550	7.36994e-05	316.908
	Erythrocytes__P40	Erythrocytes	13410	0.00115107	5640.26
	Erythrocytes__P41	Erythrocytes	1830	9.94565e-05	527.12
	Erythrocytes__P42	Erythrocytes	1245	5.33191e-05	255.931
	Erythrocytes__P43	Erythrocytes	1470	6.06186e-05	297.031
	Erythrocytes__P44	Erythrocytes	1335	4.07012e-05	199.436
	Erythrocytes__P45	Erythrocytes	1740	5.23308e-05	225.023
	Erythrocytes__P46	Erythrocytes	1170	0.000218692	1049.72
	Erythrocytes__P47	Erythrocytes	1290	0.000115179	668.036
	Erythrocytes__P48	Erythrocytes	1950	0.00111429	4568.57
	Erythrocytes__P51	Erythrocytes	1890	0.000183495	862.427
	Erythrocytes__P52	Erythrocytes	60	1.22449e-05	60
	Monocytes__P01	Monocytes	107480	0.0601825	33.8226
	Monocytes__P02	Monocytes	87140	0.0460717	17.1847
	Monocytes__P03	Monocytes	90700	0.161647	100.383
	Monocytes__P04	Monocytes	50960	0.0812759	24.3828
	Monocytes__P05	Monocytes	73920	0.0509231	28.2623
	Monocytes__P06	Monocytes	58100	0.0808179	30.0643
	Monocytes__P07	Monocytes	47640	0.0692643	28.814
	Monocytes__P08	Monocytes	62060	0.0560209	25.6576
	Monocytes__P09	Monocytes	67420	0.0503736	24.5319
	Monocytes__P10	Monocytes	41020	0.0783422	37.4476
	Monocytes__P11	Monocytes	50000	0.0841751	27.9461
	Monocytes__P12	Monocytes	72060	0.0642246	21.9006
	Monocytes__P13	Monocytes	73880	0.0723604	26.7111
	Monocytes__P14	Monocytes	61300	0.0698974	38.5771
	Monocytes__P15	Monocytes	49100	0.0503074	22.2152
	Monocytes__P16	Monocytes	46120	0.0707362	30.4939
	Monocytes__P17	Monocytes	87320	0.0549874	40.5681
	Monocytes__P18	Monocytes	42940	0.0456809	20.421
	Monocytes__P19	Monocytes	74720	0.0683623	58.6442
	Monocytes__P20	Monocytes	32240	0.0414396	21.111
	Monocytes__P21	Monocytes	70920	0.0326369	28.6446
	Monocytes__P22	Monocytes	53580	0.0797915	55.284
	Monocytes__P23	Monocytes	43360	0.0521154	27.3313
	Monocytes__P24	Monocytes	22440	0.0245783	12.2822
	Monocytes__P25	Monocytes	72620	0.07954	46.175
	Monocytes__P26	Monocytes	62460	0.0576199	28.8578
	Monocytes__P27	Monocytes	31880	0.0386659	19.1894
	Monocytes__P28	Monocytes	48640	0.0399016	36.027
	Monocytes__P29	Monocytes	68940	0.0502478	34.9756
	Monocytes__P30	Monocytes	19380	0.0259091	12.0791
	Monocytes__P31	Monocytes
	Monocytes__P32	Monocytes	44320	0.0480694	26.0034
	Monocytes__P33	Monocytes	70740	0.0934478	42.7325
	Monocytes__P35	Monocytes	110920	0.0824684	46.0887
	Monocytes__P36	Monocytes	55320	0.0630787	42.8743
	Monocytes__P38	Monocytes	107640	0.0431077	34.1981
	Monocytes__P40	Monocytes	46580	0.0456219	35.8536
	Monocytes__P42	Monocytes	41280	0.0357093	14.5021
	Monocytes__P43	Monocytes	69120	0.0749675	30.0971
	Monocytes__P44	Monocytes	32520	0.0283522	14.3904
	Monocytes__P45	Monocytes	40520	0.0756676	89.6174
	Monocytes__P46	Monocytes	103320	0.09225	76.3951
	Monocytes__P47	Monocytes	47080	0.0651626	45.8135
	Monocytes__P48	Monocytes	55700	0.0655294	38.1582
	Monocytes__P49	Monocytes	78640	0.0675021	56.6237
	Monocytes__P50	Monocytes	32400	0.10031	38.4637
	Monocytes__P51	Monocytes	26300	0.0483456	24.8216
	NK_cells__P01	NK cells	17248	0.0232767	10.2883
	NK_cells__P02	NK cells	25440	0.0415686	14.8816
	NK_cells__P03	NK cells	29152	0.0299394	14.4907
	NK_cells__P04	NK cells	10208	0.0243919	9.12256
	NK_cells__P05	NK cells	17392	0.0241858	11.5124
	NK_cells__P07	NK cells	15904	0.0300927	5.3866
	NK_cells__P08	NK cells	18384	0.0304623	8.49898
	NK_cells__P09	NK cells	28288	0.0372456	14.0416
	NK_cells__P10	NK cells	8048	0.0240742	10.5926
	NK_cells__P11	NK cells	12528	0.023395	6.90151
	NK_cells__P12	NK cells	17616	0.0320641	9.58716
	NK_cells__P13	NK cells	64175	0.105725	23.4433
	NK_cells__P14	NK cells	17034	0.0445916	24.3408
	NK_cells__P15	NK cells	11067	0.0417623	12.608
	NK_cells__P16	NK cells	26537	0.0573153	18.1085
	NK_cells__P17	NK cells	20808	0.0376275	19.6773
	NK_cells__P18	NK cells	13345	0.0307843	10.3253
	NK_cells__P19	NK cells	20519	0.0349855	10.8147
	NK_cells__P20	NK cells	11560	0.0261538	7.27066
	NK_cells__P22	NK cells	51153	0.051	4.49536
	NK_cells__P23	NK cells	4947	0.0277143	10.1284
	NK_cells__P24	NK cells	3825	0.015	2.783
	NK_cells__P25	NK cells	6324	0.0494062	23.9013
	NK_cells__P26	NK cells	14178	0.0278	11.7159
	NK_cells__P27	NK cells	14280	0.0379787	9.60595
	NK_cells__P28	NK cells	5100	0.0181818	8.08688
	NK_cells__P29	NK cells	97750	0.0608655	49.5532
	NK_cells__P30	NK cells	4743	0.0253636	3.97944
	NK_cells__P31	NK cells	30345	0.043012	16.3267
	NK_cells__P32	NK cells	24446	0.0350732	17.6973
	NK_cells__P33	NK cells	21692	0.0319	11.0705
	NK_cells__P34	NK cells	31127	0.0481842	18.9842
	NK_cells__P36	NK cells	45033	0.0380668	30.8368
	NK_cells__P37	NK cells	2584	0.0217143	6.72616
	NK_cells__P38	NK cells	16269	0.0348	10.0186
	NK_cells__P39	NK cells	24378	0.0441231	20.6329
	NK_cells__P40	NK cells	29325	0.0627273	44.9159
	NK_cells__P41	NK cells	116943	0.0514714	69.4018
	NK_cells__P42	NK cells	44829	0.0667595	18.8041
	NK_cells__P43	NK cells	9061	0.032303	2.09791
	NK_cells__P44	NK cells	14467	0.0447895	16.7657
	NK_cells__P45	NK cells	22865	0.0440984	33.1972
	NK_cells__P47	NK cells	3451	0.0193333	2.29473
	NK_cells__P48	NK cells	31807	0.0338372	12.1204
	NK_cells__P49	NK cells	52700	0.0301143	26.2018
	NK_cells__P50	NK cells	7888	0.0309333	11.7959
	NK_cells__P51	NK cells	42211	0.0428538	27.5167
	NK_cells__P52	NK cells	6919	0.0313077	10.0441
	Neutrophils__P01	Neutrophils	13660	0.00302426	10.0043
	Neutrophils__P02	Neutrophils	11660	0.00573198	16.0553
	Neutrophils__P03	Neutrophils	70920	0.00800199	42.5226
	Neutrophils__P04	Neutrophils	33100	0.0117595	31.7976
	Neutrophils__P05	Neutrophils	27300	0.0128011	49.9756
	Neutrophils__P06	Neutrophils	13340	0.00664012	13.6056
	Neutrophils__P07	Neutrophils	7060	0.00410018	7.11792
	Neutrophils__P08	Neutrophils	28160	0.0104558	23.9646
	Neutrophils__P09	Neutrophils	41900	0.00757507	22.854
	Neutrophils__P10	Neutrophils	30600	0.00589675	18.5335
	Neutrophils__P11	Neutrophils	22460	0.0149654	40.5262
	Neutrophils__P12	Neutrophils	23140	0.00664943	16.5039
	Neutrophils__P13	Neutrophils	39508	0.0234817	146.761
	Neutrophils__P14	Neutrophils	14688	0.00333439	17.8723
	Neutrophils__P15	Neutrophils	13736	0.00359581	13.9158
	Neutrophils__P16	Neutrophils	11203	0.00399038	10.774
	Neutrophils__P17	Neutrophils	29002	0.0104985	60.2612
	Neutrophils__P18	Neutrophils	12104	0.00257669	7.8589
	Neutrophils__P19	Neutrophils	36125	0.00769026	61.4452
	Neutrophils__P20	Neutrophils	18717	0.00457628	19.7238
	Neutrophils__P21	Neutrophils	19805	0.0423184	200.166
	Neutrophils__P22	Neutrophils	20162	0.00543817	30.1274
	Neutrophils__P23	Neutrophils	19618	0.00464331	17.5053
	Neutrophils__P24	Neutrophils	15198	0.00626722	17.5482
	Neutrophils__P25	Neutrophils	9792	0.00231763	8.48254
	Neutrophils__P26	Neutrophils	14926	0.00333728	20.591
	Neutrophils__P27	Neutrophils	19006	0.00500487	45.4442
	Neutrophils__P28	Neutrophils	28934	0.00386431	22.9926
	Neutrophils__P29	Neutrophils	15028	0.00690149	19.1861
	Neutrophils__P30	Neutrophils	22763	0.00588952	19.7299
	Neutrophils__P31	Neutrophils	31280	0.00546089	33.2022
	Neutrophils__P32	Neutrophils	20060	0.00789142	26.673
	Neutrophils__P33	Neutrophils	8262	0.00386617	9.24014
	Neutrophils__P34	Neutrophils	20672	0.00550886	21.4846
	Neutrophils__P35	Neutrophils	28645	0.00475436	18.4469
	Neutrophils__P36	Neutrophils	12512	0.00327539	13.1671
	Neutrophils__P37	Neutrophils	13804	0.00759505	31.8992
	Neutrophils__P38	Neutrophils	17136	0.00385079	27.6486
	Neutrophils__P39	Neutrophils	10506	0.00336461	12.079
	Neutrophils__P40	Neutrophils	12886	0.00343398	19.6424
	Neutrophils__P41	Neutrophils	14858	0.00607068	22.4615
	Neutrophils__P42	Neutrophils	16048	0.00422594	18.3828
	Neutrophils__P43	Neutrophils	14909	0.00567422	23.4345
	Neutrophils__P44	Neutrophils	22899	0.00589042	24.9754
	Neutrophils__P45	Neutrophils	14756	0.00373097	13.4688
	Neutrophils__P46	Neutrophils	16252	0.00425445	18.3367
	Neutrophils__P47	Neutrophils	12172	0.00231407	10.7604
	Neutrophils__P48	Neutrophils	348823	0.058113	264.414
	Neutrophils__P49	Neutrophils	28985	0.00591531	28.985
	Neutrophils__P50	Neutrophils	18581	0.00617309	20.6181
	Neutrophils__P52	Neutrophils	56661	0.0142454	69.6599
	Plasma_Norgen__P01	Plasma	11312	11312	5656
	Plasma_Norgen__P03	Plasma	24752	24752	12376
	Plasma_Norgen__P04	Plasma	6272	6272	3136
	Plasma_Norgen__P05	Plasma	4396	4396	2198
	Plasma_Norgen__P06	Plasma	8008	8008	4004
	Plasma_Norgen__P07	Plasma	9968	9968	4984
	Plasma_Norgen__P08	Plasma	15484	15484	7742
	Plasma_Norgen__P09	Plasma	7336	7336	3668
	Plasma_Norgen__P10	Plasma	11200	11200	5600
	Plasma_Norgen__P11	Plasma	8148	8148	4074
	Plasma_Norgen__P12	Plasma	9548	9548	4774
	Plasma_Norgen__P13	Plasma	405	405	202.5
	Plasma_Norgen__P14	Plasma	1380	1380	690
	Plasma_Norgen__P15	Plasma	705	705	352.5
	Plasma_Norgen__P16	Plasma	660	660	330
	Plasma_Norgen__P17	Plasma	1965	1965	982.5
	Plasma_Norgen__P19	Plasma	2715	2715	1357.5
	Plasma_Norgen__P20	Plasma	870	870	435
	Plasma_Norgen__P21	Plasma	990	990	495
	Plasma_Norgen__P22	Plasma	1545	1545	772.5
	Plasma_Norgen__P23	Plasma	2745	2745	1372.5
	Plasma_Norgen__P26	Plasma	1200	1200	600
	Plasma_Norgen__P28	Plasma	1740	1740	870
	Plasma_Norgen__P30	Plasma	765	765	382.5
	Plasma_Norgen__P31	Plasma	1200	1200	600
	Plasma_Norgen__P32	Plasma	1230	1230	615
	Plasma_Norgen__P33	Plasma	1260	1260	630
	Plasma_Norgen__P35	Plasma	630	630	315
	Plasma_Norgen__P36	Plasma	3225	3225	1612.5
	Plasma_Norgen__P37	Plasma	2130	2130	1065
	Plasma_Norgen__P38	Plasma	1335	1335	667.5
	Plasma_Norgen__P41	Plasma	2505	2505	1252.5
	Plasma_Norgen__P42	Plasma	960	960	480
	Plasma_Norgen__P43	Plasma	1245	1245	622.5
	Plasma_Norgen__P44	Plasma	1605	1605	802.5
	Plasma_Norgen__P46	Plasma	795	795	397.5
	Plasma_Norgen__P50	Plasma	510	510	255
	Plasma_Norgen__P51	Plasma	2685	2685	1342.5
	Plasma_Norgen__P52	Plasma	2445	2445	1222.5
	Thrombocytes__P01	Thrombocytes	5392	0.000437876	117.351
	Thrombocytes__P02	Thrombocytes	4032	0.000781002	224.148
	Thrombocytes__P03	Thrombocytes	4032	0.00114383	226.478
	Thrombocytes__P04	Thrombocytes	5328	0.000165294	48.4311
	Thrombocytes__P05	Thrombocytes	5632	0.00454703	1059.46
	Thrombocytes__P06	Thrombocytes	5888	0.0223086	4662.5
	Thrombocytes__P07	Thrombocytes	1472	0.000152116	28.2937
	Thrombocytes__P08	Thrombocytes	2912	3.99616e-05	8.1122
	Thrombocytes__P09	Thrombocytes	3056	0.000146992	24.6947
	Thrombocytes__P10	Thrombocytes	2160	0.000186951	51.9725
	Thrombocytes__P11	Thrombocytes	2752	0.000809698	235.622
	Thrombocytes__P12	Thrombocytes	1488	0.000172304	35.3223
	Thrombocytes__P13	Thrombocytes	330	5.41339e-05	33.9419
	Thrombocytes__P16	Thrombocytes	555	0.000174419	56.5116
	Thrombocytes__P17	Thrombocytes	435	0.000406542	58.5421
	Thrombocytes__P18	Thrombocytes	705	0.00273256	516.453
	Thrombocytes__P19	Thrombocytes	525	0.000138085	45.292
	Thrombocytes__P20	Thrombocytes	570	0.000264378	61.0714
	Thrombocytes__P21	Thrombocytes	480	0.000457143	97.3714
	Thrombocytes__P22	Thrombocytes	540	9.42737e-05	29.0363
	Thrombocytes__P23	Thrombocytes	810	5.57851e-05	12.4959
	Thrombocytes__P24	Thrombocytes	315	0.00066879	105
	Thrombocytes__P25	Thrombocytes	405	0.000331424	111.69
	Thrombocytes__P26	Thrombocytes	450	0.00018226	55.2248
	Thrombocytes__P27	Thrombocytes	360	0.000141176	47.5765
	Thrombocytes__P28	Thrombocytes	825	6.47618e-05	22.3428
	Thrombocytes__P29	Thrombocytes	600
	Thrombocytes__P30	Thrombocytes	645	0.000371544	77.2811
	Thrombocytes__P31	Thrombocytes	555	0.000719751	241.836
	Thrombocytes__P32	Thrombocytes	360	0.000381154	99.8624
	Thrombocytes__P33	Thrombocytes	525	0.000260805	58.6811
	Thrombocytes__P34	Thrombocytes	225	5.40995e-05	11.4691
	Thrombocytes__P35	Thrombocytes	345	0.000117347	38.1378
	Thrombocytes__P37	Thrombocytes	375	3.72541e-05	5.10381
	Thrombocytes__P38	Thrombocytes	660	0.000202392	58.6937
	Thrombocytes__P39	Thrombocytes	600	0.000281955	73.8722
	Thrombocytes__P41	Thrombocytes	825	0.00244083	622.411
	Thrombocytes__P42	Thrombocytes	645	0.000295872	103.259
	Thrombocytes__P43	Thrombocytes	675	0.000951106	150.275
	Thrombocytes__P45	Thrombocytes	615	0.000492	100.368
	Thrombocytes__P46	Thrombocytes	465	8.64152e-05	22.9
	Thrombocytes__P47	Thrombocytes	1410
	Thrombocytes__P48	Thrombocytes	870	0.00042233	124.165
	Thrombocytes__P49	Thrombocytes	720	0.000611725	121.733
